# Supplementary material for: Binuclear Triphenylantimony(V) Catecholates through N-Donor Linkers: Structural Features and Redox Properties
Source: Molecules. 2022 Oct 1;27(19):6484. doi: 10.3390/molecules27196484 (PMC9573088; doi:10.3390/molecules27196484)
Supplement: Supplementary file 1 [file molecules-27-06484-s001.zip]

Archive with 1 entries (1 files):
- molecules-1952312-supplementary.pdf
